# Supplementary material for: Neonatology Providers Need Education About Cystic Fibrosis Newborn Screening Algorithms
Source: Int J Neonatal Screen. 2025 Jul 17;11(3):54. doi: 10.3390/ijns11030054 (PMC12286156; doi:10.3390/ijns11030054)
Supplement: Supplementary file 1 [file IJNS-11-00054-s001.zip]

Archive with 1 entries (1 files):
- IJNS-3723275-supplementary.pdf
